# Supplementary material for: FABP1 expression in human tumors: a tissue microarray study on 17,071 tumors
Source: Virchows Arch. 2022 Aug 11;481(6):945–61. doi: 10.1007/s00428-022-03394-5 (PMC9734244; doi:10.1007/s00428-022-03394-5)
Supplement: Supplementary file 2 — Supplementary file2 (XLSX 11 KB) [file 428_2022_3394_MOESM2_ESM.xlsx]

## Sheet: Tabelle1
	Supplementary Table 1: Immunostaining results of intestinal markers CK20, Villin, SATB2 and FABP1 in 85 adenocarcinomas of the lung.
	Tumor #	CK20	Villin	SATB2	FABP1
	1	negative	negative	negative	negative
	2	negative	negative	negative	negative
	3	negative	negative	negative	negative
	4	negative	negative	negative	negative
	5	negative	negative	negative	negative
	6	negative	negative	negative	negative
	7	negative	negative	negative	negative
	8	negative	negative	negative	negative
	9	negative	negative	negative	negative
	10	negative	weak	negative	negative
	11	negative	weak	negative	negative
	12	negative	negative	weak	negative
	13	negative	negative	negative	negative
	14	negative	negative	negative	negative
	15	negative	negative	negative	negative
	16	negative	negative	negative	negative
	17	negative	negative	negative	negative
	18	negative	strong	negative	negative
	19	negative	negative	weak	negative
	20	negative	negative	negative	negative
	21	negative	negative	negative	negative
	22	negative	negative	negative	negative
	23	negative	negative	negative	negative
	24	negative	negative	negative	negative
	25	negative	negative	negative	negative
	26	negative	negative	negative	negative
	27	strong	negative	negative	negative
	28	negative	negative	negative	negative
	29	negative	negative	negative	negative
	30	negative	negative	negative	negative
	31	negative	negative	negative	negative
	32	negative	negative	negative	negative
	33	negative	negative	weak	negative
	34	negative	negative	negative	negative
	35	weak	negative	weak	negative
	36	moderate	negative	negative	negative
	37	negative	negative	negative	negative
	38	negative	negative	negative	negative
	39	negative	moderate	weak	negative
	40	negative	negative	negative	negative
	41	negative	negative	weak	negative
	42	negative	negative	negative	negative
	43	negative	negative	negative	negative
	44	weak	strong	negative	negative
	45	negative	strong	negative	negative
	46	negative	negative	negative	negative
	47	negative	negative	negative	negative
	48	negative	negative	weak	negative
	49	negative	weak	negative	negative
	50	negative	negative	negative	negative
	51	negative	negative	negative	negative
	52	negative	negative	negative	negative
	53	negative	negative	negative	negative
	54	negative	negative	negative	negative
	55	negative	negative	negative	negative
	56	negative	weak	negative	negative
	57	negative	negative	negative	negative
	58	negative	negative	negative	negative
	59	negative	negative	negative	negative
	60	negative	negative	negative	negative
	61	negative	negative	negative	negative
	62	negative	negative	negative	negative
	63	negative	weak	weak	negative
	64	negative	negative	negative	negative
	65	negative	negative	negative	negative
	66	negative	negative	negative	negative
	67	negative	negative	negative	negative
	68	negative	negative	negative	negative
	69	negative	negative	negative	negative
	70	negative	negative	negative	negative
	71	negative	negative	negative	negative
	72	negative	negative	negative	negative
	73	negative	negative	negative	negative
	74	negative	negative	negative	negative
	75	negative	negative	negative	negative
	76	negative	negative	negative	negative
	77	negative	negative	negative	negative
	78	negative	negative	negative	negative
	79	negative	strong	negative	negative
	80	negative	negative	negative	negative
	81	negative	weak	moderate	negative
	82	negative	strong	negative	negative
	83	negative	negative	negative	negative
	84	negative	negative	negative	negative
	85	negative	negative	negative	negative
