# Supplementary material for: FABP1 expression in human tumors: a tissue microarray study on 17,071 tumors
Source: Virchows Arch. 2022 Aug 11;481(6):945–61. doi: 10.1007/s00428-022-03394-5 (PMC9734244; doi:10.1007/s00428-022-03394-5)
Supplement: Supplementary file 3 — Supplementary file3 (XLSX 10 KB) [file 428_2022_3394_MOESM3_ESM.xlsx]

## Sheet: Tabelle1
	Supplementary Table 2: Multivariate nominal-logistic regression analysis of FABP1 immunostaining.
	Variable	Estimate for Log probability of FABP1 negative/strong	L-R Chi2	p-value
	MMR status	0.8	4.98183	0.1731
	Primary tumor pT	17.6	18.0988	0.034
	Reginal lymph nodes	8.6	6.85806	0.0766
	Grade	-17.2	8.61018	0.0349
